# Supplementary material for: Awake Nasal Fiberoptic Intubation in Lateral Position for Severely Obese Patients with Anticipated Difficult Airway: A Randomized Controlled Trial
Source: Healthcare (Basel). 2023 Oct 24;11(21):2818. doi: 10.3390/healthcare11212818 (PMC10649994; doi:10.3390/healthcare11212818)
Supplement: Supplementary file 1 [file healthcare-11-02818-s001.zip]

Archive with 1 entries (1 files):
- healthcare-2670400-supplementary.pdf
